# Supplementary material for: A Refined Adaptive Laboratory Evolution Strategy With Biosensor‐Assisted Selection Resolves the Tolerance–Efficiency Trade‐Off in Toxic Chemical Biosynthesis
Source: Adv Sci (Weinh). 2025 Aug 12;12(41):e07740. doi: 10.1002/advs.202507740 (PMC12591173; doi:10.1002/advs.202507740)
Supplement: Supplementary file 2 — Supplemental Table 4 [file ADVS-12-e07740-s001.xlsx]

## Sheet: HPS6-vs-HPAE32.genes.filter.ann
Table S4. Differential gene expression analysis between evolved strain TDHPT S6 and control strain HPTD
id	TD S6_fpkm	TDHPT S6_fpkm	TD S6-1_fpkm	TD S6-2_fpkm	TD S6-3_fpkm	TDHPT S6-1_fpkm	TDHPT S6-2_fpkm	TDHPT S6-3_fpkm	log2(FC)	Pvalue	FDR	significant	Symbol	Description
Y75_RS02495	0.72	4.46667	1.11	0.33	0.72	7.21	4.66	1.53	2.63313	0.00156184	0.0255864	yes	glsA (ybaS)	glutaminase A
Y75_RS16150	0.556667	3.44	0.7	0.63	0.34	3.41	1.6	5.31	2.62752	0.00265709	0.0381223	yes	yqjG	glutathionyl-hydroquinone reductase YqjG
Y75_RS05070	3.81	20.4167	4.89	0.88	5.66	22.18	22.91	16.16	2.42188	7.13e-08	6.92e-06	yes	hyaC	Ni/Fe-hydrogenase b-type cytochrome subunit
Y75_RS14645	7.12	36.9	1.52	9.59	10.25	39.35	19.09	52.26	2.37367	0.000111827	0.00371346	yes	ygdI	YgdI/YgdR family lipoprotein
Y75_RS04235	57.4033	239.697	67.28	43.98	60.95	291.53	244.12	183.44	2.062	3.06e-13	9.4e-11	yes	dps	DNA starvation/stationary phase protection protein Dps
Y75_RS12735	4.92	19.7267	2.9	7.86	4	15.24	14.23	29.71	2.00342	1.16e-05	0.000568572	yes	cysT	sulfate/thiosulfate ABC transporter permease CysT
Y75_RS05080	5.09667	20.41	11.27	2.35	1.67	22.49	20.82	17.92	2.00165	0.000481893	0.0114597	yes	hyaE	hydrogenase-1 operon protein HyaE
Y75_RS02500	1.99333	7.97333	2.14	0.48	3.36	10.12	6.43	7.37	2	5.71e-05	0.00210363	yes	ybaT (ybaS同启动子)	APC family permease
Y75_RS16135	6.14	23.3133	5.98	10.79	1.65	24.92	21.49	23.53	1.92484	0.000111678	0.00371346	yes	yqjE	phage holin family protein
Y75_RS19715	5.32	19.8833	7.32	2.75	5.89	16.48	31.4	11.77	1.90206	0.00016606	0.00497639	yes	slp	outer membrane lipoprotein Slp
Y75_RS07020	1.49	5.52667	1.34	1.51	1.62	3.99	8.43	4.16	1.8911	0.00131043	0.0228922	yes	ynaI	low conductance mechanosensitive channel YnaI
Y75_RS16125	6.37333	22.2533	8.44	2.54	8.14	29.38	19.3	18.08	1.8039	0.00045313	0.0110612	yes	yqjC	DUF1090 domain-containing protein
Y75_RS10280	2.43667	8.09667	2.54	1.91	2.86	6.41	9.7	8.18	1.73242	0.000670125	0.0143609	yes	yedP	mannosyl-3-phosphoglycerate phosphatase-related protein
Y75_RS09390	4.03333	13.3733	3.93	4.03	4.14	13.91	13.9	12.31	1.72931	3.73e-09	5.73e-07	yes	yeaG	protein kinase YeaG
Y75_RS13910	4.47	14.59	8.46	3.47	1.48	19.11	14.07	10.59	1.70663	0.00354809	0.0481784	yes	kbp	potassium binding protein Kbp
Y75_RS12740	5.93667	19.1033	3.4	5.22	9.19	13.23	11.28	32.8	1.6861	0.000525143	0.012117	yes	cysP	thiosulfate/sulfate ABC transporter substrate-binding protein CysP
Y75_RS05510	7.75333	23.9	0.92	11.66	10.68	19.94	32.7	19.06	1.62412	0.00329305	0.0454613	yes	msyB	acidic protein MsyB
Y75_RS05075	8.97333	26.32	7.06	8.5	11.36	27.34	28.93	22.69	1.55244	8.35e-06	0.000433735	yes	hyaD	hydrogenase 1 maturation protease
Y75_RS10575	4.42	12.6933	5.88	2.65	4.73	9.53	7.85	20.7	1.52195	0.00109704	0.0200859	yes	yeeE	thiosulfate utilization transporter TsuA/YeeE
Y75_RS13955	11.9567	33.5433	7.58	13.67	14.62	23.65	31.76	45.22	1.48821	0.00025805	0.00713901	yes	nrdI	class Ib ribonucleoside-diphosphate reductase assembly flavoprotein NrdI
Y75_RS12895	1.90667	5.31	0.86	2.03	2.83	5.22	5.72	4.99	1.47766	0.000379263	0.0096887	yes	tkt	transketolase
Y75_RS10335	9.32667	24.52	4.06	10.99	12.93	24.13	20.9	28.53	1.39453	0.000234849	0.0067105	yes	hchA	protein deglycase HchA
Y75_RS08835	12.0233	31.2267	12.39	13.05	10.63	35.71	29.52	28.45	1.37694	7.82e-07	5.65e-05	yes	ldtE	L,D-transpeptidase LdtE
Y75_RS12725	18.35	43.8967	18.91	18.2	17.94	39.5	28.82	63.37	1.25833	0.00010684	0.00368049	yes	cysA	sulfate/thiosulfate ABC transporter ATP-binding protein CysA
Y75_RS04775	7.41333	16.8767	8.34	5.85	8.05	13.51	24.36	12.76	1.18684	0.0026787	0.0381223	yes	kdsB	3-deoxy-manno-octulosonate cytidylyltransferase
Y75_RS08250	155.743	344.333	147.78	174.53	144.92	429.69	318.69	284.62	1.14464	6.02e-06	0.000326277	yes	relE	type II toxin-antitoxin system mRNA interferase RelE
Y75_RS08255	72.75	156.333	59.11	92.36	66.78	172.91	115.39	180.7	1.10361	0.00025953	0.00713901	yes	relB	type II toxin-antitoxin system antitoxin RelB
Y75_RS00490	200.76	405.67	218.99	189.43	193.86	404.41	367.17	445.43	1.01483	5.12e-07	4.1e-05	yes	lpxC	UDP-3-O-acyl-N-acetylglucosamine deacetylase
Y75_RS08470	19.4333	9.69667	19.22	18.21	20.87	8.83	10.99	9.27	-1.00297	0.00239571	0.0357514	yes	rstA	two-component system response regulator RstA
Y75_RS00475	24.54	12.2233	21.24	26.67	25.71	10.35	17.14	9.18	-1.0055	0.00221459	0.0337313	yes	ftsQ	cell division protein FtsQ
Y75_RS17175	49.5433	24.6467	51.62	48.76	48.25	14.82	31.35	27.77	-1.0073	0.00184579	0.0294528	yes	rplK	50S ribosomal protein L11
Y75_RS03995	20.91	10.3867	16.66	22.11	23.96	9.53	10.83	10.8	-1.00946	0.000797491	0.0164586	yes	modC	molybdenum ABC transporter ATP-binding protein ModC
Y75_RS09710	39.0467	19.3433	32.29	47.45	37.4	22.93	14.77	20.33	-1.01336	0.0034407	0.046972	yes	yobA	CopC domain-containing protein YobA
Y75_RS17170	92.7933	45.9	87.85	93.44	97.09	38.18	48.82	50.7	-1.01553	2.06e-05	0.000881083	yes	rplA	50S ribosomal protein L1
Y75_RS21775	118.493	58.3067	93.51	135.58	126.39	57.79	79.04	38.09	-1.02307	0.000709522	0.0149446	yes	miaA	tRNA (adenosine(37)-N6)-dimethylallyltransferase MiaA
Y75_RS09270	78.6967	38.5233	80.33	64.34	91.42	41.73	39.44	34.4	-1.03057	1.95e-05	0.000844962	yes	gdhA	NADP-specific glutamate dehydrogenase
Y75_RS00890	12.5167	6.10667	10.23	15.23	12.09	5.25	6.73	6.34	-1.03539	0.00168407	0.0273458	yes	rseP	sigma E protease regulator RseP
Y75_RS13585	253.773	123.087	221.4	268.17	271.75	125.35	149.85	94.06	-1.04387	1.6e-05	0.000718547	yes	clpB	ATP-dependent chaperone ClpB
Y75_RS12885	25.1233	12.16	21.09	30.26	24.02	9.02	15.96	11.5	-1.04688	0.000306399	0.00830431	yes	maeB	NADP-dependent oxaloacetate-decarboxylating malate dehydrogenase
Y75_RS09955	12.2767	5.86333	10.39	13.19	13.25	6.85	4.43	6.31	-1.06613	0.000398635	0.00992815	yes	cheA	chemotaxis protein CheA
Y75_RS09650	11.9967	5.71667	11.31	12.95	11.73	6.2	4.44	6.51	-1.06939	0.000243839	0.00686098	yes	prc	carboxy terminal-processing peptidase
Y75_RS03725	19.0333	8.94	17.52	21.64	17.94	10.77	10.48	5.57	-1.09018	0.000646435	0.0139343	yes	gltA	citrate synthase
Y75_RS12440	25.0267	11.7533	33.2	22.34	19.54	9.73	11.58	13.95	-1.0904	0.00193892	0.0302833	yes	evgA	acid-sensing system DNA-binding response regulator EvgA
Y75_RS18270	10.44	4.89667	8.23	12.99	10.1	4.24	5.56	4.89	-1.09225	0.000698336	0.014879	yes	ilvD	dihydroxy-acid dehydratase
Y75_RS00820	13.3233	6.21	12.14	14.24	13.59	4.72	7.22	6.69	-1.10129	0.000460981	0.0111788	yes	degP	serine endoprotease DegP
Y75_RS03520	35.0667	16.3133	41.8	33.52	29.88	15.06	16.82	17.06	-1.10405	0.000844044	0.0169283	yes	fur	ferric iron uptake transcriptional regulator
Y75_RS15710	5.29	2.44667	5.21	6.08	4.58	2.32	3.33	1.69	-1.11245	0.00355522	0.0481784	yes	parC	DNA topoisomerase IV subunit A
Y75_RS00075	94.0533	43.3633	79.85	113.45	88.86	47.27	50.37	32.45	-1.117	2.9e-05	0.00121396	yes	dnaJ	molecular chaperone DnaJ
Y75_RS06700	8.08333	3.71667	6.53	9.37	8.35	4.75	3.65	2.75	-1.12094	0.000621072	0.013546	yes	topA	type I DNA topoisomerase
Y75_RS09645	30.6233	14.0433	25.5	36.46	29.91	12.29	15.25	14.59	-1.12475	0.000128877	0.00409519	yes	htpX	protease HtpX
Y75_RS17760	14.8567	6.78667	12.52	18.14	13.91	6.76	7.59	6.01	-1.13034	0.00015078	0.00470997	yes	typA	ribosome-dependent GTPase TypA
Y75_RS13135	19.24	8.76333	17.92	23	16.8	5.18	10.68	10.43	-1.13456	0.000561567	0.0126216	yes	xseA	exodeoxyribonuclease VII large subunit
Y75_RS13660	51.8433	23.57	34.03	63.12	58.38	19.75	30.99	19.97	-1.13721	0.000829733	0.0168064	yes	rimM	ribosome maturation factor RimM
Y75_RS00860	27.2367	12.3267	25.18	26.75	29.78	13.16	12.07	11.75	-1.14377	8.68e-05	0.00304822	yes	tsf	translation elongation factor Ts
Y75_RS04825	63.7267	28.7	62.17	59.77	69.24	33.59	28.9	23.61	-1.15085	2.28e-06	0.000140859	yes	aspC	aspartate transaminase
Y75_RS01125	87.9	39.5533	78.96	82.41	102.33	30.11	30.98	57.57	-1.15206	0.000222634	0.00641116	yes	ivy	Ivy family C-type lysozyme inhibitor
Y75_RS17160	61.2233	27.2333	49.16	59.71	74.8	27.58	34.59	19.53	-1.16871	0.000381134	0.0096887	yes	rplL	50S ribosomal protein L7/L12
Y75_RS17275	16.2833	7.24	13.29	19.66	15.9	7.47	5.47	8.78	-1.16933	0.00309631	0.0430679	yes	fabR	HTH-type transcriptional repressor FabR
Y75_RS17445	15.77	6.98333	14.03	15.23	18.05	5.61	10.69	4.65	-1.17519	0.000845039	0.0169283	yes	hslU	HslU--HslV peptidase ATPase subunit
Y75_RS05825	8.95	3.95333	7.03	8.97	10.85	3.69	4.02	4.15	-1.17882	5.49e-05	0.0020655	yes	mfd	transcription-repair coupling factor
Y75_RS10695	9.48	4.15	8.32	10.76	9.36	4.19	4.44	3.82	-1.19178	0.00114123	0.020722	yes	wzx	O16 family O-antigen flippase
Y75_RS06745	26.8433	11.6833	25.43	28.28	26.82	13.1	12.17	9.78	-1.20011	1.34e-05	0.000643558	yes	lapB	lipopolysaccharide assembly protein LapB
Y75_RS09705	18.51	8	16.65	23.96	14.92	5.57	11.33	7.1	-1.21023	0.00100029	0.0188115	yes	copD	copper homeostasis membrane protein CopD
Y75_RS12000	17.5533	7.54333	12.05	23.47	17.14	3.56	8.41	10.66	-1.21847	0.00158155	0.0257947	yes	nuoG	NADH-quinone oxidoreductase subunit NuoG
Y75_RS05805	37.5267	16.0933	43.57	30.06	38.95	12.46	19.05	16.77	-1.22145	0.000159428	0.00489708	yes	ycfJ	glycine zipper 2TM domain-containing protein
Y75_RS18905	8.29	3.55333	10.72	7.12	7.03	3.94	2.54	4.18	-1.2222	0.000927468	0.0180881	yes	yicH	AsmA family protein
Y75_RS04270	8.70333	3.72333	8.64	9.49	7.98	3.25	4.3	3.62	-1.22497	0.00326276	0.0452125	yes	ldtB	L,D-transpeptidase
Y75_RS00010	7.99	3.39333	6.18	9.25	8.54	4.4	3.85	1.93	-1.23549	0.000501811	0.0117814	yes	thrA	bifunctional aspartate kinase/homoserine dehydrogenase I
Y75_RS17455	66.2833	28.1433	59.09	64.88	74.88	27.69	34.19	22.55	-1.23585	1.45e-05	0.000686535	yes	rraA	ribonuclease E activity regulator RraA
Y75_RS06225	42.51	18.0167	27.14	62.67	37.72	20.95	12.19	20.91	-1.23847	0.000566584	0.0126571	yes	dadX	catabolic alanine racemase DadX
Y75_RS02095	7.16	3.02333	7.49	6.76	7.23	3.84	2.14	3.09	-1.24382	0.000542806	0.0124272	yes	secD	protein translocase subunit SecD
Y75_RS13465	202.15	84.96	186.03	216.29	204.13	74.08	100.27	80.53	-1.25057	5.51e-08	5.64e-06	yes	rseA	anti-sigma-E factor RseA
Y75_RS15970	43.33	18.1433	35.88	48.98	45.13	17.25	19.33	17.85	-1.25593	2.32e-07	2.03e-05	yes	rpoD	RNA polymerase sigma factor RpoD
Y75_RS18255	27.6767	11.5433	20.63	23.27	39.13	11.65	13.94	9.04	-1.26161	0.000119457	0.00386244	yes	ilvC	ketol-acid reductoisomerase
Y75_RS00070	546.54	225.18	453.78	590.52	595.32	219.8	254.87	200.87	-1.27925	7.12e-09	9.37e-07	yes	dnaK	molecular chaperone DnaK
Y75_RS20225	75.98	30.9233	51.6	117.76	58.58	18.04	43.38	31.35	-1.29692	0.00241623	0.0359122	yes	feoA	ferrous iron transporter A
Y75_RS19455	4.01667	1.63333	4.74	3.88	3.43	1.44	2.03	1.43	-1.29818	0.00181713	0.0291851	yes	bisC	biotin sulfoxide reductase
Y75_RS12015	10.26	4.16667	10.75	12.99	7.04	5.6	3.73	3.17	-1.30007	0.000386517	0.00975824	yes	nuoC	NADH-quinone oxidoreductase subunit C/D
Y75_RS04480	11.1433	4.49667	11.82	10.66	10.95	2.55	7.03	3.91	-1.30925	0.00368179	0.0497109	yes	artJ	ABC transporter substrate-binding protein ArtJ
Y75_RS13650	24.3733	9.79333	22.87	22.43	27.82	7.52	13.64	8.22	-1.31543	0.00244778	0.036235	yes	rplS	50S ribosomal protein L19
Y75_RS11780	44.4033	17.7433	34.2	50.02	48.99	16.98	30.11	6.14	-1.32339	0.00220405	0.0337101	yes	glpA	anaerobic glycerol-3-phosphate dehydrogenase subunit A
Y75_RS10545	68.62	27.2467	77.59	61.49	66.78	27.19	22.78	31.77	-1.33255	1.32e-05	0.000642122	yes	tmaR	DUF496 family protein
Y75_RS06965	20.6767	8.21	15.84	22.78	23.41	5.88	15	3.75	-1.33255	0.00186647	0.029527	yes	ycjX	YcjX family protein
Y75_RS03835	12.3467	4.85	11.21	15.54	10.29	3.84	4.69	6.02	-1.34806	0.000159297	0.00489708	yes	tolA	cell envelope integrity protein TolA
Y75_RS16695	22.6233	8.84333	17.53	25.19	25.15	7.46	9.67	9.4	-1.35515	1.57e-07	1.45e-05	yes	gltB	glutamate synthase large subunit
Y75_RS22640	23.3733	9.13	31.36	18.26	20.5	8.75	14.46	4.18	-1.35618	0.00139148	0.023636	yes	Y75_RS22640	nucleoside recognition pore and gate family inner membrane transporter
Y75_RS09945	6.61667	2.54333	4.79	8.83	6.23	2.25	3.09	2.29	-1.37938	0.00099076	0.0187279	yes	tar	methyl-accepting chemotaxis protein II
Y75_RS03100	8.33	3.19667	4.11	9.78	11.1	1.95	3.57	4.07	-1.38175	0.0012867	0.0225846	yes	cstA	pyruvate/proton symporter CstA
Y75_RS01620	5.35333	2.04667	4.76	7.52	3.78	1.47	2.33	2.34	-1.38716	0.00134204	0.0232242	yes	betT	choline BCCT transporter BetT
Y75_RS20575	98.26	37.2533	74.77	107.61	112.4	34.47	37.41	39.88	-1.39923	1.01e-08	1.24e-06	yes	fusA	elongation factor G
Y75_RS16865	4.24667	1.60667	3.73	5.5	3.51	0.79	1.77	2.26	-1.40226	0.000330522	0.00876479	yes	yhdP	AsmA2 domain-containing protein YhdP
Y75_RS09510	26.41	9.9	18.43	33.26	27.54	8.99	10.88	9.83	-1.41558	0.00012783	0.00409519	yes	yeaY	Slp family lipoprotein YeaY
Y75_RS22740	12.29	4.60333	12.86	11.6	12.41	6.54	5.19	2.08	-1.41673	0.000644107	0.0139343	yes	mrr	adenine/cytosine-specific restriction endonuclease Mrr
Y75_RS20925	50.2933	18.75	30.45	84.58	35.85	17.04	14.82	24.39	-1.42348	0.000318199	0.00856117	yes	aceB	malate synthase A
Y75_RS01145	13.3933	4.99	18.68	8.43	13.07	3.53	6.94	4.5	-1.4244	0.00259507	0.0378079	yes	dpaA	peptidoglycan meso-diaminopimelic acid protein amidase
Y75_RS18075	13.43	5.00333	12.58	14.76	12.95	5.89	6.23	2.89	-1.4245	0.000328971	0.00876479	yes	dapF	diaminopimelate epimerase
Y75_RS02530	28.61	10.6567	27.52	26.29	32.02	6.12	18.05	7.8	-1.42476	0.00019734	0.00581917	yes	cnoX	chaperedoxin
Y75_RS18215	16.3633	6.05667	15.1	14.12	19.87	5.04	11.62	1.51	-1.43387	0.00301169	0.0422094	yes	rho	transcription termination factor Rho
Y75_RS12050	6.82333	2.52333	5.29	6.98	8.2	0.61	4.1	2.86	-1.43515	0.0026271	0.0381223	yes	yfbS	SLC13 family permease
Y75_RS13130	9.19667	3.4	7.31	9.36	10.92	4.59	4.31	1.3	-1.43558	0.000591125	0.0130472	yes	guaB	IMP dehydrogenase
Y75_RS09365	17.8967	6.60667	18.39	14.33	20.97	8.13	4.78	6.91	-1.4377	0.00238463	0.0357514	yes	msrB	peptide-methionine (R)-S-oxide reductase MsrB
Y75_RS12210	54.9433	20.06	64.05	41.17	59.61	22.35	23	14.83	-1.45362	6.16e-07	4.73e-05	yes	fabB	beta-ketoacyl-ACP synthase I
Y75_RS21625	182.8	66.7	162.61	166.24	219.55	74.23	73.5	52.37	-1.45451	4.14e-09	5.87e-07	yes	groL	chaperonin GroEL
Y75_RS18715	624.003	227.41	574.19	601.02	696.8	232.09	286.68	163.46	-1.45626	2.4e-08	2.61e-06	yes	ibpA	heat shock chaperone IbpA
Y75_RS05855	10.82	3.93333	9.47	12.26	10.73	1.34	7.06	3.4	-1.45988	0.0028455	0.0401859	yes	cobB	NAD-dependent protein deacylase
Y75_RS10645	26.5733	9.54333	28.57	28.01	23.14	10.29	10.08	8.26	-1.47741	6.29e-07	4.73e-05	yes	wzzB	LPS O-antigen chain length determinant protein WzzB
Y75_RS18640	8.65667	3.1	6.6	9.36	10.01	4.41	3.59	1.3	-1.48154	0.00110075	0.0200859	yes	dnaN	DNA polymerase III subunit beta
Y75_RS17280	11.8933	4.24667	14.32	11.59	9.77	1.6	7.06	4.08	-1.48575	0.000443942	0.0109091	yes	sthA	Si-specific NAD(P)(+) transhydrogenase
Y75_RS08610	10.3633	3.69667	11.05	8.93	11.11	3.23	3.42	4.44	-1.48719	1.8e-05	0.000789276	yes	dtpA	dipeptide/tripeptide permease DtpA
Y75_RS11595	5.97333	2.13	7.77	5.69	4.46	1.82	3.12	1.45	-1.48768	0.000978396	0.0185963	yes	mqo	malate dehydrogenase (quinone)
Y75_RS20440	10.9467	3.89667	9.38	13.62	9.84	4.56	4.51	2.62	-1.49018	4.59e-06	0.000256395	yes	nirB	NADPH-nitrite reductase large subunit
Y75_RS15285	8.90667	3.15333	7.3	9.87	9.55	2.82	3.77	2.87	-1.49801	8.25e-06	0.000433735	yes	tkt	transketolase
Y75_RS20540	29.8067	10.5267	29.37	34.18	25.87	13.34	8.27	9.97	-1.50159	2.29e-06	0.000140859	yes	fkpA	FKBP-type peptidyl-prolyl cis-trans isomerase
Y75_RS16890	24.5433	8.61333	22.21	23.92	27.5	4.66	12.51	8.67	-1.51069	1.48e-05	0.000692097	yes	mreB	rod shape-determining protein MreB
Y75_RS03115	7.13333	2.49333	5.66	9.41	6.33	3.86	2.39	1.23	-1.5165	0.00193657	0.0302833	yes	ybdL	methionine-oxo-acid transaminase
Y75_RS02915	87.3167	30.4333	78.71	77.89	105.35	32.14	33.18	25.98	-1.5206	3.41e-09	5.47e-07	yes	ompT	omptin family outer membrane protease OmpT
Y75_RS11770	8.25	2.87333	8.67	9.57	6.51	3.47	2.94	2.21	-1.52167	0.000546297	0.0124299	yes	glpQ	glycerophosphodiester phosphodiesterase
Y75_RS13685	58.3567	20.2267	44.27	67.28	63.52	18.25	23.98	18.45	-1.52864	4.43e-07	3.71e-05	yes	grpE	nucleotide exchange factor GrpE
Y75_RS10990	64.4367	22.3	40.82	84.29	68.2	25.16	20.99	20.75	-1.53084	7.57e-07	5.58e-05	yes	gatZ	tagatose-bisphosphate aldolase subunit GatZ
Y75_RS09170	10.2	3.52333	12.86	9.84	7.9	3.79	3.56	3.22	-1.53356	0.000500423	0.0117814	yes	cho	excinuclease Cho
Y75_RS13445	8.80333	3.03667	4.97	11.85	9.59	3.83	2.84	2.44	-1.53556	0.00225099	0.0340047	yes	lepB	signal peptidase I
Y75_RS13125	6.81667	2.35	8.77	5.54	6.14	2.13	4.01	0.91	-1.53641	0.00124606	0.0220817	yes	guaA	glutamine-hydrolyzing GMP synthase
Y75_RS20930	163.937	56.4433	68.14	313.4	110.27	54.43	36.38	78.52	-1.53826	0.00149797	0.0249168	yes	aceA	isocitrate lyase (TCA循环酶)
Y75_RS19475	25.0533	8.61333	12.88	37.7	24.58	7.42	12.11	6.31	-1.54036	0.000210524	0.00615865	yes	yhjX	MFS transporter
Y75_RS09370	90.0767	30.9667	79.56	92.78	97.89	27.03	42.9	22.97	-1.54044	6.14e-08	6.11e-06	yes	gapA	glyceraldehyde-3-phosphate dehydrogenase
Y75_RS04930	4.81	1.65	3.12	5.77	5.54	1.42	1.5	2.03	-1.54357	0.000479817	0.0114597	yes	rlmKL	bifunctional 23S rRNA (guanine(2069)-N(7))-methyltransferase RlmK/23S rRNA (guanine(2445)-N(2))-methyltransferase RlmL
Y75_RS06880	205.48	70.4233	164.99	261.8	189.65	57	81.61	72.66	-1.54487	1.48e-08	1.7e-06	yes	pspA	phage shock protein PspA
Y75_RS00450	11.5667	3.95	8.93	15.88	9.89	2.27	4.51	5.07	-1.55005	0.000119129	0.00386244	yes	murD	UDP-N-acetylmuramoyl-L-alanine--D-glutamate ligase
Y75_RS01995	20.1833	6.85	9.89	21.41	29.25	7.12	9.8	3.63	-1.55899	0.00223232	0.0338614	yes	aroL	shikimate kinase AroL
Y75_RS04835	183.477	61.0533	163.64	182.9	203.89	51.15	75.56	56.45	-1.58745	6.87e-11	1.33e-08	yes	ompF	porin OmpF (可能部分阻止3-HP进入细胞)
Y75_RS15965	12.5267	4.1	13.28	13.59	10.71	3.21	3.63	5.46	-1.61131	8.72e-07	5.95e-05	yes	dnaG	DNA primase
Y75_RS16700	48.4967	15.8267	37.55	65.12	42.82	13.96	16.73	16.79	-1.61553	3.83e-08	4.04e-06	yes	gltD	glutamate synthase subunit GltD
Y75_RS10110	7.96	2.59667	5.61	9.81	8.46	2.65	3.21	1.93	-1.61611	0.000799265	0.0164586	yes	dcyD	D-cysteine desulfhydrase
Y75_RS17190	20.2867	6.60667	15.39	19.64	25.83	2.45	13.35	4.02	-1.61854	0.000892545	0.0175932	yes	tuf	elongation factor Tu
Y75_RS14685	10.0033	3.20667	9.93	9.96	10.12	5.07	1.89	2.66	-1.64133	6.29e-05	0.00227273	yes	amiC	N-acetylmuramoyl-L-alanine amidase AmiC
Y75_RS15585	13.2833	4.22333	11.18	14.51	14.16	2.27	5.59	4.81	-1.65316	0.000978753	0.0185963	yes	hybD	HyaD/HybD family hydrogenase maturation endopeptidase
Y75_RS02245	12.7033	3.95333	10.65	11.78	15.68	3.74	3.35	4.77	-1.68407	2.86e-06	0.000172591	yes	tig	trigger factor
Y75_RS18720	1541.07	460.71	1640.56	1329.57	1653.08	356.44	682.42	343.27	-1.742	8.8e-09	1.12e-06	yes	ibpB	heat shock chaperone IbpB
Y75_RS16820	23.9267	7.04	13.63	38.24	19.91	7.96	7.58	5.58	-1.76497	3.63e-05	0.0014541	yes	mdh	malate dehydrogenase (TCA循环最后酶)
Y75_RS12290	29.77	8.69667	25.63	32.76	30.92	10.77	11.4	3.92	-1.77532	5.92e-06	0.000325771	yes	sixA	phosphohistidine phosphatase SixA
Y75_RS06730	10.74	3.13	14.05	6.87	11.3	4.43	3.35	1.61	-1.77876	0.00217071	0.0333385	yes	ribA	GTP cyclohydrolase II
Y75_RS20810	22.0233	6.32333	21.57	23.69	20.81	6.08	6.43	6.46	-1.80028	9.87e-05	0.00343373	yes	yhdN	DUF1992 domain-containing protein
Y75_RS02435	50.8233	14.5233	45.95	53.28	53.24	16.15	17.51	9.91	-1.80712	3.07e-11	6.66e-09	yes	htpG	molecular chaperone HtpG
Y75_RS02390	2.12333	0.606667	1.65	3.43	1.29	0.78	0.47	0.57	-1.80735	0.00172787	0.027934	yes	mscK	mechanosensitive channel MscK
Y75_RS13460	29.6833	8.39667	25.31	41.76	21.98	6.64	9.09	9.46	-1.82176	3.11e-07	2.67e-05	yes	rseB	sigma-E factor regulatory protein RseB
Y75_RS21435	2.52333	0.71	3.1	2.52	1.95	1.17	0.53	0.43	-1.82944	0.00150069	0.0249168	yes	crfC	clamp-binding protein CrfC
Y75_RS13980	27.12	7.55667	37.63	19.18	24.55	7.91	9.96	4.8	-1.84354	1.13e-06	7.41e-05	yes	proX	glycine betaine/L-proline ABC transporter substrate-binding protein ProX
Y75_RS16795	24.3067	6.76667	32.26	19.65	21.01	3.49	10.14	6.67	-1.84483	7.83e-05	0.00277427	yes	rplM	50S ribosomal protein L13
Y75_RS20715	43.3433	12.04	32.44	47.16	50.43	17.53	6.18	12.41	-1.84797	0.000162087	0.00493761	yes	rpmC	50S ribosomal protein L29
Y75_RS13450	5.97	1.64667	3.27	8.33	6.31	2.91	0.44	1.59	-1.85818	0.000795489	0.0164586	yes	lepA	translation elongation factor 4
Y75_RS01000	36.4867	9.97333	23.32	44	42.14	6.41	13.58	9.93	-1.87122	4.98e-07	4.08e-05	yes	metQ	methionine ABC transporter substrate-binding lipoprotein MetQ
Y75_RS22755	9.85	2.66333	5.47	13.21	10.87	1.91	2.76	3.32	-1.88689	3.52e-06	0.000206566	yes	btsT	pyruvate/proton symporter BtsT
Y75_RS08995	5.83333	1.57	5.82	7	4.68	1.05	1.66	2	-1.89356	0.00303904	0.0424315	yes	ydiV	anti-FlhDC factor
Y75_RS17975	3.28667	0.876667	3.67	2.35	3.84	0.99	1.22	0.42	-1.90652	0.000343737	0.00898593	yes	metE	5-methyltetrahydropteroyltriglutamate-- homocysteine S-methyltransferase
Y75_RS03825	10.2333	2.70667	13.98	9.01	7.71	3.78	2.28	2.06	-1.91869	0.000441951	0.0109091	yes	tolQ	Tol-Pal system protein TolQ
Y75_RS14935	7.95667	2.08	7.78	9.91	6.18	2.47	3.14	0.63	-1.93558	0.00080784	0.0165428	yes	actS	amidase activator ActS
Y75_RS07085	5.40333	1.41	3.09	6.08	7.04	2.43	0.64	1.16	-1.93815	0.00133668	0.0232242	yes	dgcM	diguanylate cyclase DgcM
Y75_RS20720	30.9767	8.08333	27.14	33.06	32.73	10.26	4.65	9.34	-1.93816	5.44e-05	0.0020655	yes	rpsQ	30S ribosomal protein S17
Y75_RS20710	60.1567	15.58	44.62	67.61	68.24	11.83	16.36	18.55	-1.94903	1.42e-08	1.69e-06	yes	rplP	50S ribosomal protein L16
Y75_RS20675	78.7133	20.24	59.87	94.65	81.62	21.96	17.58	21.18	-1.9594	2.91e-11	6.66e-09	yes	rplC	50S ribosomal protein L3
Y75_RS15655	11.0867	2.83667	7.57	10.51	15.18	1.57	3.33	3.61	-1.96656	1.11e-05	0.000552389	yes	metC	cystathionine beta-lyase
Y75_RS08260	17.54	4.47	10.39	27.19	15.04	6.74	2.38	4.29	-1.9723	0.0026691	0.0381223	yes	flxA	FlxA-like family protein
Y75_RS20670	48.0833	12.07	31.05	65.04	48.16	2.4	13.95	19.86	-1.99411	6.18e-05	0.00225658	yes	rpsJ	30S ribosomal protein S10
Y75_RS16495	35.78	8.87667	36.3	36.01	35.03	8.35	9.42	8.86	-2.01106	1.62e-14	7.46e-12	yes	argG	argininosuccinate synthase
Y75_RS17950	8.52333	2.10333	7.99	8.76	8.82	3.7	2.61	0	-2.01874	0.0018211	0.0291851	yes	ubiJ	ubiquinone biosynthesis protein UbiJ
Y75_RS17980	5.47333	1.35	4.72	7.85	3.85	0.39	1.66	2	-2.01946	0.00207581	0.0321488	yes	metR	HTH-type transcriptional regulator MetR
Y75_RS06890	27.74	6.8	22.11	41.63	19.48	5.19	3.3	11.91	-2.02836	0.000110911	0.00371346	yes	pspC	envelope stress response membrane protein PspC
Y75_RS11510	4.77667	1.16667	4.6	5.93	3.8	0.71	1.88	0.91	-2.03361	0.00086895	0.0173132	yes	ccmH	cytochrome c-type biogenesis thiol:disulfide oxidoreductase CcmH
Y75_RS22130	5.01	1.21333	5.13	5.44	4.46	1.11	1.47	1.06	-2.04583	2.11e-07	1.9e-05	yes	mgtA	magnesium-translocating P-type ATPase
Y75_RS13775	15.15	3.64333	13.95	11.75	19.75	6.03	1.06	3.84	-2.05599	0.000706909	0.0149446	yes	rnlB	type II toxin-antitoxin system antitoxin RnlB
Y75_RS03430	6.13333	1.46333	8.26	5.92	4.22	1.84	2.22	0.33	-2.06741	0.000191077	0.00567992	yes	miaB	tRNA (N6-isopentenyl adenosine(37)-C2)-methylthiotransferase MiaB
Y75_RS04755	3.55	0.836667	4.15	2.68	3.82	0.43	0.45	1.63	-2.08509	0.0003956	0.00991959	yes	msbA	lipid A ABC transporter ATP-binding protein/permease MsbA
Y75_RS18410	5.57667	1.31333	6.41	3.96	6.36	0.79	0.63	2.52	-2.08617	4.26e-05	0.00166988	yes	mnmG	tRNA uridine-5-carboxymethylaminomethyl(34) synthesis enzyme MnmG
Y75_RS02040	1.83333	0.43	1.98	1.29	2.23	0	0.38	0.91	-2.09206	0.00154577	0.0254362	yes	sbcC	exonuclease subunit SbcC
Y75_RS18615	3.25	0.756667	3.78	1.71	4.26	0.68	0.72	0.87	-2.10271	0.00148231	0.0249168	yes	yidC	membrane protein insertase YidC
Y75_RS05030	40.9467	9.29333	29.38	45.16	48.3	9.41	4.98	13.49	-2.13948	1.31e-06	8.45e-05	yes	hspQ	heat shock protein HspQ
Y75_RS05570	8.00667	1.8	8.64	10.02	5.36	2	0	3.4	-2.1532	0.00206017	0.0320413	yes	yceB	lipoprotein
Y75_RS01070	4.66	1.04333	5.86	3.45	4.67	1.38	1.75	0	-2.15913	0.000525968	0.012117	yes	mltD	murein transglycosylase D
Y75_RS15320	22.0367	4.90667	16.18	21.89	28.04	1.62	8.56	4.54	-2.16709	1.05e-06	7.07e-05	yes	metK	methionine adenosyltransferase
Y75_RS16555	5.04333	1.12	3.94	8.08	3.11	1.55	0.82	0.99	-2.17088	0.00185624	0.0294919	yes	yhbE	DMT family transporter
Y75_RS11505	9.35	1.99	10.68	9.64	7.73	4.62	0.61	0.74	-2.2322	0.000550222	0.0124424	yes	narP	nitrate/nitrite response regulator protein NarP
Y75_RS10995	104.3	22.1933	55.44	150.07	107.39	25.8	24.06	16.72	-2.23254	2.72e-09	4.55e-07	yes	gatY	tagatose-bisphosphate aldolase subunit GatY
Y75_RS01010	7	1.45667	3.02	11.19	6.79	1.45	1.53	1.39	-2.26468	0.000476609	0.0114597	yes	metN	methionine ABC transporter ATP-binding protein MetN
Y75_RS13610	88.7833	18.3733	62.73	90.37	113.25	19.68	24.29	11.15	-2.27268	6.84e-10	1.2e-07	yes	raiA	ribosome-associated translation inhibitor RaiA
Y75_RS22545	8.57333	1.74333	10.25	8.67	6.8	0.69	3.66	0.88	-2.29801	0.000971113	0.0185963	yes	fimI	fimbrial protein
Y75_RS22185	19.2933	3.88667	23.07	20.19	14.62	2.6	6.69	2.37	-2.3115	1.9e-08	2.12e-06	yes	argF	ornithine carbamoyltransferase
Y75_RS20470	14.55	2.91	14.45	16.62	12.58	1.53	4.86	2.34	-2.32193	6.07e-09	8.28e-07	yes	argD	bifunctional acetylornithine/succinyldiaminopimelate transaminase
Y75_RS17305	10.5567	2.1	11.41	13.01	7.25	1.62	1.37	3.31	-2.32969	5.51e-07	4.32e-05	yes	argE	acetylornithine deacetylase
Y75_RS18405	9.91333	1.94667	12.47	11.25	6.02	0.84	1.78	3.22	-2.34836	0.00101228	0.0189404	yes	mioC	FMN-binding protein MioC
Y75_RS20680	52.69	10.2533	33.12	73.16	51.79	4.32	9.14	17.3	-2.36144	9.21e-08	8.7e-06	yes	rplD	50S ribosomal protein L4
Y75_RS09385	8.39667	1.63333	9.26	8.78	7.15	1.5	2.12	1.28	-2.362	4.12e-05	0.00163147	yes	mipA	scaffolding protein MipA
Y75_RS05320	8.54667	1.65333	4.9	14.97	5.77	3.53	0.31	1.12	-2.36998	0.000357208	0.00920747	yes	efeB	iron uptake transporter deferrochelatase/peroxidase subunit
Y75_RS02970	1.55	0.293333	1.1	0.79	2.76	0.48	0.25	0.15	-2.40166	0.00250379	0.0369159	yes	cusA	Cu(+)/Ag(+) efflux RND transporter permease subunit CusA
Y75_RS08045	20.85	3.93333	21.17	23.83	17.55	4.04	3.99	3.77	-2.40622	1.92e-13	6.45e-11	yes	sad	succinate-semialdehyde dehydrogenase
Y75_RS20290	2.53	0.466667	1.63	4.65	1.31	0.44	0.77	0.19	-2.43867	0.000829833	0.0168064	yes	mrcA	peptidoglycan glycosyltransferase/peptidoglycan DD-transpeptidase MrcA
Y75_RS17290	30.95	5.34	30.47	32.49	29.89	3.27	8.93	3.82	-2.53503	6.06e-13	1.72e-10	yes	argH	argininosuccinate lyase
Y75_RS22055	11.54	1.94667	19.55	9.41	5.66	2.11	3.73	0	-2.56757	0.000908988	0.017822	yes	ppa	inorganic diphosphatase
Y75_RS03110	6.98	1.13	5.08	10.03	5.83	0.69	1.82	0.88	-2.6269	1.51e-05	0.00069647	yes	hcxA	hydroxycarboxylate dehydrogenase HcxA
Y75_RS08735	5.89333	0.94	4.05	5.17	8.46	0.73	1.16	0.93	-2.64835	3.43e-05	0.00140457	yes	purR	HTH-type transcriptional repressor PurR
Y75_RS22555	3.29	0.523333	1.44	4.38	4.05	0.43	0.6	0.54	-2.65229	1.73e-05	0.000769816	yes	fimD	fimbrial usher FimD
Y75_RS20705	83.9767	13.3467	59.15	114.3	78.48	8.52	11.83	19.69	-2.65351	9.27e-13	2.44e-10	yes	rpsC	30S ribosomal protein S3
Y75_RS02195	3	0.476667	3.04	2.29	3.67	0.27	1.16	0	-2.65391	0.0011581	0.020807	yes	yajR	MFS transporter
Y75_RS20700	59.77	9.42	56.11	74.07	49.13	8.98	10.69	8.59	-2.66562	5.33e-12	1.31e-09	yes	rplV	50S ribosomal protein L22
Y75_RS17300	19.8733	3.11	17.56	25.78	16.28	3.35	5.51	0.47	-2.67585	3.88e-09	5.73e-07	yes	argC	N-acetyl-gamma-glutamyl-phosphate reductase
Y75_RS22950	3.75333	0.556667	4.25	3.39	3.62	0.81	0.86	0	-2.75329	5.63e-05	0.00209437	yes	radA	DNA repair protein RadA
Y75_RS13620	18.8867	2.79	10.79	25.04	20.83	3	2.82	2.55	-2.75903	1.55e-10	2.86e-08	yes	tyrA	bifunctional chorismate mutase/prephenate dehydrogenase
Y75_RS21440	9.42333	1.37333	12.2	9.23	6.84	0.43	3.15	0.54	-2.77856	4.4e-06	0.000249378	yes	rdcB	YjcZ-like family protein
Y75_RS16790	18.9	2.75333	11.45	33.36	11.89	0	7.05	1.21	-2.77914	0.0003467	0.00899955	yes	rpsI	30S ribosomal protein S9
Y75_RS17295	28.97	4.02333	29.39	31.74	25.78	2.89	6.11	3.07	-2.8481	3.56e-14	1.35e-11	yes	argB	acetylglutamate kinase
Y75_RS19430	155.843	21.1733	138.08	199.34	130.11	14.04	31.58	17.9	-2.87978	1.1e-14	6.77e-12	yes	cspA	RNA chaperone/antiterminator CspA
Y75_RS20690	71.97	9.71	48.83	91.53	75.55	9.55	9.14	10.44	-2.88985	1.55e-17	1.14e-14	yes	rplB	50S ribosomal protein L2
Y75_RS04195	1.65333	0.22	0.91	2.73	1.32	0.49	0.17	0	-2.9098	0.00141739	0.0239656	yes	fiu	catecholate siderophore receptor Fiu
Y75_RS04125	9.82667	1.29667	9.26	12.91	7.31	2.73	0	1.16	-2.92189	0.000607987	0.0133395	yes	ybhQ	YbhQ family protein
Y75_RS14690	37.8267	4.92667	36.37	48.28	28.83	3.65	5.05	6.08	-2.94072	7.68e-18	7.08e-15	yes	argA	amino-acid N-acetyltransferase
Y75_RS01775	7.05	0.83	9.9	6.63	4.62	0	0.73	1.76	-3.08644	4.05e-06	0.000233022	yes	lacI	DNA-binding transcriptional repressor LacI
Y75_RS16520	3.74	0.44	2.85	4.04	4.33	1.32	0	0	-3.08746	0.00115812	0.020807	yes	folP	dihydropteroate synthase
Y75_RS02430	5.74	0.643333	2.85	7.21	7.16	0.62	1.31	0	-3.15741	0.000587933	0.0130472	yes	recR	recombination mediator RecR
Y75_RS17405	9	1	3.87	14.79	8.34	0	1.36	1.64	-3.16993	3.53e-06	0.000206566	yes	metB	cystathionine gamma-synthase
Y75_RS13625	37.65	4.17333	26.82	43.73	42.4	3.49	3.69	5.34	-3.17338	2.54e-18	3.12e-15	yes	aroF	3-deoxy-7-phosphoheptulonate synthase AroF
Y75_RS22570	4.26	0.47	3.45	4.15	5.18	0	0.88	0.53	-3.18012	0.000212284	0.00616125	yes	fimH	type 1 fimbria D-mannose specific adhesin FimH
Y75_RS21640	3.77	0.41	3.36	2.43	5.52	0	0.77	0.46	-3.20087	0.000511613	0.0119355	yes	epmB	EF-P beta-lysylation protein EpmB
Y75_RS22540	193.373	20.4033	127.31	222.92	229.89	12.26	23.78	25.17	-3.24451	1.37e-19	5.06e-16	yes	fimA	type 1 fimbrial major subunit FimA
Y75_RS17400	11.6867	1.19	8.68	15.4	10.98	0.61	0.81	2.15	-3.29583	3.66e-14	1.35e-11	yes	metL	bifunctional aspartate kinase/homoserine dehydrogenase II
Y75_RS15990	70.5533	6.79333	9.98	16.01	185.67	9.59	6.97	3.82	-3.37652	0.000111611	0.00371346	yes	nfeR	DNA-binding transcriptional regulator NfeR
Y75_RS09935	3.56	0.326667	3.62	4.35	2.71	0.43	0	0.55	-3.44599	0.00096194	0.0185639	yes	cheR	protein-glutamate O-methyltransferase CheR
Y75_RS18835	2.16333	0.19	3.48	1.57	1.44	0	0.57	0	-3.50918	0.00109198	0.0200859	yes	uhpT	hexose-6-phosphate:phosphate antiporter
Y75_RS21125	20.22	1.71	7.12	20.56	32.98	1.54	1.63	1.96	-3.56371	0.000164228	0.00496183	yes	pspG	envelope stress response protein PspG
Y75_RS00400	7.98333	0.646667	10.55	2.54	10.86	0	0	1.94	-3.6259	0.00103625	0.019291	yes	ilvN	acetolactate synthase small subunit
Y75_RS01005	5.2	0.39	4.76	5.73	5.11	0.57	0.6	0	-3.73697	6.38e-05	0.00228262	yes	metI	methionine ABC transporter permease MetI
Y75_RS00170	1.69333	0.116667	1.4	2.33	1.35	0.23	0.12	0	-3.8594	8.71e-07	5.95e-05	yes	carB	carbamoyl-phosphate synthase large subunit
Y75_RS20685	64.8567	3.2	51.39	80.37	62.81	1.23	5.22	3.15	-4.34111	1.5e-18	2.76e-15	yes	rplW	50S ribosomal protein L23
Y75_RS08215	12.31	0.576667	20.83	13.01	3.09	1.73	0	0	-4.41595	0.00188621	0.0297119	yes	cspB	cold shock-like protein CspB
Y75_RS17415	6.06	0.203333	5.11	9.23	3.84	0.61	0	0	-4.8974	3e-05	0.00124318	yes	yiiX	YiiX family permuted papain-like enzyme
Y75_RS00300	1.74333	0.0433333	0.71	2.68	1.84	0.13	0	0	-5.33023	1.79e-06	0.000113854	yes	rapA	RNA polymerase-associated protein RapA
Y75_RS20695	46.1067	1.01667	28.52	55.95	53.85	1.34	0	1.71	-5.50306	1.57e-14	7.46e-12	yes	rpsS	30S ribosomal protein S19
Y75_RS17390	8.25667	0.176667	7.77	8.76	8.24	0	0	0.53	-5.54646	6.15e-11	1.26e-08	yes	metF	methylenetetrahydrofolate reductase
Y75_RS04400	1.43667	0.001	0.57	1.81	1.93	0	0	0	-10.4885	0.00266973	0.0381223	yes	ybjJ	MFS transporter
Y75_RS18010	1.72	0.001	0.57	2.22	2.37	0	0	0	-10.7482	5.16e-05	0.00198148	yes	recQ	ATP-dependent DNA helicase RecQ
Y75_RS21750	1.91333	0.001	1.52	2.46	1.76	0	0	0	-10.9019	0.000242411	0.00686098	yes	queG	tRNA epoxyqueuosine(34) reductase QueG
Y75_RS09340	1.97	0.001	2.07	2.24	1.6	0	0	0	-10.944	0.0013601	0.0233178	yes	ydjI	ketose-bisphosphate aldolase
Y75_RS07785	2.69	0.001	5.47	0.71	1.89	0	0	0	-11.3934	0.0013821	0.0235853	yes	fdnH	formate dehydrogenase N subunit beta
Y75_RS18645	2.91	0.001	4.19	1.74	2.8	0	0	0	-11.5068	1.57e-05	0.000716579	yes	recF	DNA replication/repair protein RecF
Y75_RS20920	3.57667	0.001	3.35	2.35	5.03	0	0	0	-11.8044	8.02e-06	0.000428651	yes	metA	homoserine O-succinyltransferase
Y75_RS22550	3.64	0.001	4.29	3.87	2.76	0	0	0	-11.8297	3.63e-05	0.0014541	yes	fimC	type 1 fimbria chaperone FimC
Y75_RS06590	6.31	0.001	5.2	7.04	6.69	0	0	0	-12.6234	4.71e-05	0.00182872	yes	yciA	acyl-CoA thioester hydrolase YciA
Y75_RS22170	6.41	0.001	6.99	9.99	2.25	0	0	0	-12.6461	1.11e-05	0.000552389	yes	bdcR	TetR/AcrR family transcriptional regulator
